# Supplementary material for: Latitudinal differences on the global epidemiology of infantile spasms: systematic review and meta-analysis
Source: Orphanet J Rare Dis. 2018 Nov 29;13:216. doi: 10.1186/s13023-018-0952-x (PMC6262963; doi:10.1186/s13023-018-0952-x)
Supplement: Supplementary file 1 — Dataset of incidence studies. Table of the 39 incidence studies identified by author and publication year, as well as various covariates including time, location, Gross Domestic Product (GDP) per capita, sexual distribution, age-of-onset, and incidence and related demographic figures. USD: United States Dollars. AS: Asia. EUR: Europe. NA: North America. (XLSX 16 kb) [file 13023_2018_952_MOESM1_ESM.xlsx]

## Sheet: Incidence Dataset
Author	Pub Year	Time (midpoint of observation)	Country	Target Area	Latitude (degrees North)	GDP/capita (USD at Midyear (inflation adjusted))	Continent	Hospital-based?	Cohort?	N	Number of live births	Incidence/1000 live births	Males	Females	M:F	Age of onset (mean, months)
Bobo, Thapa, Anderson, Gale	1994	1987.5	USA	Oregon & Washington	45.547	42467.7	NA	Yes	No	11	110080	0.0999273
Braathen & Theorell	1995	1991	Sweden	Huddinge	59.2363	55286.4	EUR	Yes	No	1	10456	0.0956
Brna, Gordon, Dooley, Wood	2001	1988	Canada	Nova Scotia & PEI	46.3449	38171	NA	Yes	No	75	244300	0.307	44	31	1.42	7
Camfield et al.	1999	1981	Canada	Nova Scotia	44.682	32420.9	NA	Yes	No	32	98957	0.3234
Chen et al.	2004	1991	Taiwan	Taipei	25.033	19628.8	AS	Yes	No	2	33363	0.06
Cortez et al.	1997	1989	Canada	Ontario	43.653	39946.2	NA	Yes	No	76	1362028	0.056	36	40	0.9
Doerfer & Wasser	1987	1983.5	Germany	Altenburg district	48.5471	14890.9	EUR	No	No	3	5238	0.57				2.4
Doose & Sitepu	1982	1961.5	Germany	Kiel	54.3233	17010.8	EUR	Yes	No	18	37691	0.4776	12	6	2
Dura-Trave, Yoldi-Petri, Gallinas-Victoriano	2008	2003.5	Spain	Navarre	42.6954	28038.7	EUR	Yes	No	10	33230	0.301
Eltze et al.	2013	2005.5	UK	London	51.5074	49076.6	EUR	No	No	16	53342	0.2999
Freitag et al.	2001	1999.5	Germany	Heidelberg and Mannheim	49.4471	38545.4	EUR	Yes	No	0	4170	0
Heijbel, Blom, Bergfors	1975	1973.5	Sweden	Vasterbotten County	65.3337	38910.7	EUR	Yes	No	1	3155	0.317
Hino-Fukuyo et al.	2009	2002.5	Japan	Miyagi prefecture	38.2688	43946	AS	Yes	No	45	105335	0.42	18	27	0.67
Howitz & Platz	1978	1976.5	Denmark	National	56.2639	36921.6	EUR	Yes	No	21	65267	0.3217	11	10	1.1	6.2
Hwang	2001	1998.5	South Korea	National	35.9078	15028.8	AS	Yes	No	324	1931675	0.168	219	139	1.58
Joensen	1986	1975	Denmark	Faroe Islands	61.8926	35487.9	EUR	Yes	No	4	8566	0.467
Lee and Ong	2001	1998.5	Singapore	National	1.35208	31400.3	AS	Yes	No	9	43664	0.31	3	6	0.5
Loiseau et al.	1990	1984.5	France	Gironde	44.8497	21781	EUR	Yes	No	8	14940	0.535
Lommi, Heiskala, Gaily	2010	2001.5	Finland	Helsinki	60.1699	33781.7	EUR	Yes	No	48	127730	0.376
Ludvigsson, Olafsson, Siguroardottir, Hauser	1994	1985.5	Iceland	National	64.9631	27797.3	EUR	Yes	No	13	43097	0.302	10	3	3.33	5.6
Matsuo et al.	2001	1993.5	Japan	Nagasaki Prefecture	32.7448	62859.9	AS	Yes	No	47	148999	0.31	26	21	1.24	6
Olafsson et al.	2005	1997	Iceland	National	64.9631	42031.2	EUR	Yes	No	6	12658	0.474
Primec et al.	2002	1990	Slovenia	National	46.1512	16522.1	EUR	Yes	No	47	227920	0.206	23	24	0.96	6.1
Rantala & Putkonen	1999	1984.5	Finland	Oulu province	65.0121	25043.8	EUR	Yes	No	37	89280	0.41	18	19	0.95	6
Riikonen	1995	1975.5	Finland	Uusimaa county	60.2187	27927.3	EUR	Yes	No	209	498484	0.425
Saemundsen, Ludvigsson, Rafnsson	2007	1989.5	Iceland	National	64.9631	43919	EUR	Yes	No	25	74064	0.338
Sarsenbayeva et al.	2015	2013.5	Kazakhstan	National	48.0196	14021.6	AS	Yes	No	60	388987	0.154
Schmitt et al.	1996	1991	Germany	National	51.2562	41004.5	EUR	No	No	4	22505	0.18
Shields et al.	1988	1970	Denmark	National	56.2639	21167.6	EUR	Yes	No	80	155908	0.513
Sidenvall & Eeg-Olofsson	1995	1989	Sweden	Uppsala	61.3766	48969.9	EUR	Yes	No	57	125364	0.45	38	19	2	5.9
Trevathan et al.	1999	1976	USA	Atlanta	33.749	36323.3	NA	Yes	No	20	69199	0.29
Tsuboi et al.	1988	1977	Japan	Fuchu City	35.669	24675.3	AS	Yes	No	3	17147	0.175
Van Den Berg et al.	1969	1963.5	USA	Oakland	37.8044	26467.6	NA	Yes	Yes	3	18500	0.162
Vardi et al.	2005	1989	Israel	South Israel	32.0184	19106.8	AS	Yes	No	31	144000	0.22	17	14	1.21	7.2
Verity et al.	1992	1970	UK	National	55.3781	14512.9	EUR	No	Yes	3	16004	0.187
Wendt	1985	1966	Finland	Oulu and Lapland provinces	66.4672	14890.9	EUR	Yes	No	7	12058	0.581
Wirrell, Grossardt, Wong-Kisiel, Nickels	2011	1992	USA	Olmsted county	43.9952	43610	NA	Yes	No	9	45422	0.1981	4	5	0.8
Young	2001	1998.5	Taiwan	National	23.6978	62859.9	AS	Yes	No	41	555111	0.0738591
Zarrelli, Beghi, Rocca, Hauser	1999	1982	USA	Rochester	44.0121	35911.5	NA	Yes	No	0	6056	0
