# Supplementary material for: Latitudinal differences on the global epidemiology of infantile spasms: systematic review and meta-analysis
Source: Orphanet J Rare Dis. 2018 Nov 29;13:216. doi: 10.1186/s13023-018-0952-x (PMC6262963; doi:10.1186/s13023-018-0952-x)
Supplement: Supplementary file 2 — Dataset of prevalence studies. Table of the 18 prevalence studies, identified by author and publication year, as well as various covariates including time, location, Gross Domestic Product (GDP) per capita, sexual distribution, age-of-onset, and prevalence and related demographic figures. USD: United States Dollars. AS: Asia. EUR: Europe. NA: North America. (XLSX 20 kb) [file 13023_2018_952_MOESM2_ESM.xlsx]

## Sheet: Treatment
ID	Author	Pub Year	ACTH	Vigabatrin	Valproate	Nitrazepam	Other	Excerpt
	Brna							Initial treatment was with ACTH for 46 (62%) patients, vigabatrin for nine (12%), valproate for two (3%), nitrazepam for six (8%) and other anticonvulsant treatment for 11 (15%).
	Freitag							The initial AEDs administered were carbamazepine (CBZ) in 17 (53.1%), valproic acid (VPA) in 13 (40.6%), and sulthiame (SLT) in two (6.3%) cases (33). Four children were not treated. For the focal epilepsies, CBZ was the main medication (14 of 17 treated focal epilepsies, 82.4%). The generalized epilepsies were treated mainly with VPA (n 4 12; 85.7%).	not specific
								Table 6
								Yearly trends of management of WS in Korea
								Management Number of patients
								1997 1998 1999 2000(1/2)
								VGBa 86 83 95 26
								VPAb 72 52 46 12
								ACTHc 51 35 22 3
								TPMd 20 19 36 8
								KDe 12 6 14 3
								PDf 9 12 17 5
								CZPg 25 19 10 3
								CLBh 9 6 7 0
								B6i 20 25 17 2
								CBZj 9 4 4 0
								PBk 5 6 13 4
								PHTl 1 0 3 0
								ZNSm 4 4 0 0
								LTGn 7 6 11 1
								Surgery 1 1 4 0

## Sheet: Prevalence Dataset
.	Reviewer Agreement	Author	Publication year	Time (midpoint of observation period)	Country	Target area	GDP per capita USD at Midpoint (inflation-adjusted to 2016)	Continent	Hospital-based	Cohort	Latitude (degrees North)	Age distribution of observation	Age-specific population	Total population	Age-specific PRV/1000 population	Total PRV/1000 population	Age-adjusted PRV	N	Males	Females	M:F	Age of onset (mean, months)
	Y	Beilmann et al.	1999	1997	Estonia	Tartu	5405.59	EUR	Yes	No	58.3776	0-10y	72335	576042	0.1106	0.0138879	0.0138883	8	3	5	0.6
	Y	Bobo, Thapa, Anderson, Gale	1994	1988	USA	Oregon & Washington	43585.2	NA	Yes	No	45.547	0-2y	216000	7431300	0.097	0.00282589	0.00281943	21	17	4	4.25	8.3
	Y	Chen et al.	2004	1997	Taiwan	Taipei	62859.9	AS	Yes	No	25.033	0-9y	3064804	21742815	0.046	0.00653089	0.00648403	142
	Y	Cowan, Bodensteiner, Leviton, Doherty	1989	1983	USA	Oklahoma	37498.1	NA	Yes	No	35.0078	0-10y	121052	702106	0.19	0.0327586	0.0327584	23	14	9	1.56
	Y	Dura-Trave et al.	2012	2009	Spain	Navarre	36169.9	EUR	Yes	No	42.6954	0-15y	88055	605876	0.273	0.0396121	0.0396765	24
	Y	Endziniene, Pauza, Miseviciene	1997	1995	Lithuania	Kaunas	3430.34	EUR	Yes	No	54.8985	0-10y	55000	415300	0.05	0.00722369	0.00662172	3
	Y	Eriksson & Koivikko	1997	1992	Finland	Tampere	38212.1	EUR	Yes	No	61.4978	0-15y	83464	431963	0.2995	0.0578753	0.0579661	25
	Y	Granieri et al.	1983	1978	Italy	Copparo	20592.1	EUR	Yes	No	44.8903	0-10y	5957	45153	0.1679	0.0221469	0.0221509	1
	Y	Ishida	1985	1975	Japan	Okayama Prefecture	20438.8	AS	Yes	No	34.6618	0-10y	289650	1814305	0.1416	0.0225982	0.0226061	41
	Y	Joensen	1986	1980	Denmark	Faroes	40291.8	EUR	Yes	No	61.8926	0-10y	7849	43609	0.5096	0.0917242	0.0917208	4
	Y	Koul, Razdan, Motta	1988	1986	India	Kuthar Valley, Kashmir	316.85	AS	No	No	33.705	0-14y	26419	63645	0.1514	0.0628486	0.062846	4
	Y	Kurth, Lewis, Walker	2010	2006	USA	National	55283.9	NA	No	No	37.0902	0-18y	3096785	14000000	0.004	0.00421429	0.000884796	59
	Y	Kwong et al.	2001	1997	China	Hong Kong	40868.5	AS	Yes	No	22.4077	0-15y	203499	1124762	0.079	0.0142252	0.0142932	16
	Y	Larsson & Olofsson	2006	2000	Sweden	Uppsala	40813.8	EUR	Yes	No	59.8586	1m-16y	60192	295196	0.0665	0.0135503	0.0135597	4	3	1	3
	Y	Maremmani, Rossi, Bonuccelli, Murri	1991	1985	Italy	Vecchiano	17771.3	EUR	Yes	No	43.7833	0-10y	887	9952	0	0	0	0
	Y	Oka, Murakami, Ohmori and Ogino	2001	1994	Japan	Okayama Prefecture	62859.9	AS	Yes	No	34.6618	0-2y	37085	1930000	0.16	0.00310881	0.0030744	6
	Y	Olafsson & Hauser	1999	1993	Iceland	37/42 rural medical districts	45567	EUR	Yes	No	64.9631	0-10y	15205	89656	0.1315	0.0223075	0.0223014	2
	Y	Sidenvall, Forsgren, Heijbel	1996	1985	Sweden	2/3 districts in Vasterbotten county	30054.8	EUR	Yes	No	65.3337	0-5y	12867	166040	0.233	0.0180679	0.018056	3
All files accessible at: https://drive.google.com/folderview?id=0B7d7iCinfpzYanVSMmthTTVRR3c&usp=sharing
