# Supplementary material for: Latitudinal differences on the global epidemiology of infantile spasms: systematic review and meta-analysis
Source: Orphanet J Rare Dis. 2018 Nov 29;13:216. doi: 10.1186/s13023-018-0952-x (PMC6262963; doi:10.1186/s13023-018-0952-x)
Supplement: Supplementary file 3 — Dataset of healthcare metrics and ethnic distribution by country for incidence database. Table of the 17 countries with incidence data, with accompanying summary adjusted prevalence figures, average latitudes, and national healthcare metrics. MD: medical doctor. CHE: Current Health Expenditure. (XLSX 15 kb) [file 13023_2018_952_MOESM3_ESM.xlsx]

## Sheet: Dataset of Health & Ethnicity
			Metrics of Healthcare Quality
Country	Latitude (average, degrees North)	Incidence (meta-analysis)	MD/capita	MD/capita year	CHE as %GDP	CHE as %GDP year	CHE/capita	CHE/capita year	Ethnic distribution	Proportion of Caucasian population
Canada	41.6967	0.188	2.539	2015	10.4	2015	4507.6	2015	Canadian 32.2%, English 19.8%, French 15.5%, Scottish 14.4%, Irish 13.8%, German 9.8%, Italian 4.5%, Chinese 4.5%, North American Indian 4.2%, other 50.9%	0.809
Denmark	58.1402	0.432	3.655	2014	10.3	2015	5497.4	2015	Danish (includes Greenlandic (who are predominantly Inuit) and Faroese) 86.7%, Turkish 1.1%, other 12.2% (largest groups are Polish, Syrian, German, Iraqi, and Romanian)	1
Finland	62.967	0.446	3.196	2014	9.4	2015	4005.5	2015	Finn 93.4%, Swede 5.6%, Russian 0.5%, Estonian 0.3%, Romani 0.1%, Sami 0.1%	1
France	44.8497	0.535	3.227	2015	11.1	2015	4026.1	2015	Celtic and Latin with Teutonic, Slavic, North African, Indochinese, Basque minorities	1
Germany	50.8934	0.228	4.191	2015	11.2	2015	4591.8	2015	German 91.5%, Turkish 2.4%, other 6.1% (made up largely of Polish, Italian, Romanian, Syrian, and Greek)	0.976
Iceland	64.9631	0.368	3.791	2015	8.6	2015	4375.4	2015	homogeneous mixture of descendants of Norse and Celts 94%, population of foreign origin 6%	1
Israel	32.0184	0.22	3.576	2015	7.4	2015	2756.1	2015	Jewish 74.7% (of which Israel-born 76.3%, Europe/America/Oceania-born 16.2%, Africa-born 4.8%, Asia-born 2.7%), non-Jewish 25.2% (mostly Arab)	0.747
Japan	35.5609	0.295	2.367	2015	10.9	2015	3732.6	2015	Japanese 98.5%, Koreans 0.5%, Chinese 0.4%, other 0.6%	0
Kazakhstan	48.0196	0.154	3.274	2014	3.9	2015	379.1	2015	Kazakh (Qazaq) 63.1%, Russian 23.7%, Uzbek 2.9%, Ukrainian 2.1%, Uighur 1.4%, Tatar 1.3%, German 1.1%, other 4.4%	0.237
Singapore	1.35208	0.31	2.28	2016	4.3	2015	2280.3	2015	Chinese 74.3%, Malay 13.4%, Indian 9%, other 3.2%	0
Slovenia	46.1512	0.206	2.82	2015	8.5	2015	1771.6	2015	Slovene 83.1%, Serb 2%, Croat 1.8%, Bosniak 1.1%, other or unspecified 12%	1
South Korea	35.9078	0.168	2.273	2015	7.4	2015	2012.7	2015	homogeneous	0
Spain	42.6954	0.301	3.872	2015	9.2	2015	2353.9	2015	composite of Mediterranean and Nordic types	1
Sweden	61.9822	0.256	4.188	2014	11	2015	5600.1	2015	indigenous population: Swedes with Finnish and Sami minorities; most common countries of origin among immigrants: Finland, Syria, Iraq, Poland, Iran	1
Taiwan	24.3654	0.067	2.71	2015	5.9	2015	1314.8	2015	more than 95% Han Chinese	0
UK	53.4427	0.239	2.807	2015	9.9	2015	4355.8	2015	white 87.2%, black/African/Caribbean/black British 3%, Asian/Asian British: Indian 2.3%, Asian/Asian British: Pakistani 1.9%, mixed 2%, other 3.7%	0.874
USA	41.0215	0.134	2.568	2014	16.8	2015	9535.9	2015	white 72.4%, black 12.6%, Asian 4.8%, Amerindian and Alaska native 0.9%, native Hawaiian and other Pacific islander 0.2%, other 6.2%, two or more races 2.9%	0.724
